# Supplementary material for: CloVR-Comparative: automated, cloud-enabled comparative microbial genome sequence analysis pipeline
Source: BMC Genomics. 2017 Apr 27;18:332. doi: 10.1186/s12864-017-3717-3 (PMC5408420; doi:10.1186/s12864-017-3717-3)
Supplement: Supplementary file 1 — List of components and scripts used by CloVR-Comparative, including links to corresponding software repositories. (TXT 2 kb) [file 12864_2017_3717_MOESM1_ESM.txt]

Component			
	Script	URL	
fetch_genbank			
	fetch_genbank	https://github.com/jorvis/ergatis/tree/master/src/perl/fetch_genbank.pl	
validate_genbank			
	validate_genbank	https://github.com/jorvis/ergatis/tree/master/src/python/validate_genbank.py	
create_map_file			
	create_map_file	https://github.com/jorvis/ergatis/tree/master/src/perl/create_map_file.pl	
genbank2bsml			
	genbank2bsml	https://github.com/jorvis/ergatis/tree/master/src/perl/genbank2bsml.pl	
bsml2fasta			
	bsml2fasta	https://github.com/jorvis/ergatis/tree/master/src/perl/bsml2fasta.pl	
mugsyprep			
	bsml2mugsymap	https://github.com/jorvis/ergatis/tree/master/src/perl/bsml2mugsymap.pl	
	prepfasta4mugsy	https://github.com/jorvis/ergatis/tree/master/src/perl/prepfasta4mugsy.pl	
mugsyalign			
	mugsy	http://mugsy.sourceforge.net/	
	replace_maf_ids	https://github.com/jorvis/ergatis/tree/master/src/perl/replace_maf_ids.pl	
mugsycog			
	featureindex	http://mugsy.sourceforge.net/	
	mafindex	http://mugsy.sourceforge.net/	
	mapfeatures	http://mugsy.sourceforge.net/	
	transform_mugsycog	https://github.com/jorvis/ergatis/tree/master/src/perl/transform_mugsycog.pl	
	CogProteinFasta	https://github.com/jorvis/ergatis/tree/master/src/perl/CogProteinFasta.pl	
wga_maf2tree			
	Phylomark_prep	https://sourceforge.net/projects/phylomark/	
	nw_display	http://cb2.igs.umaryland.edu/newick-utils-1.6.tar.gz	
	rasterize_svg	http://jonathancrabtree.github.io/Circleator/	
mugsy_callsnps			
	mafindex	http://mugsy.sourceforge.net/	
	mugsy_callsnps	https://github.com/jorvis/ergatis/tree/master/src/perl/mugsy_callsnps.pl	
muscle			
	MUSCLE	http://drive5.com/muscle/	
	validate_clustalw_output	https://github.com/jorvis/ergatis/tree/master/src/perl/validate_clustalw_output.pl	
	MSF2Bsml	https://github.com/jorvis/ergatis/tree/master/src/perl/MSF2Bsml.pl	
summarize_mugsy_comparative_pipeline			
	summarize_mugsy_comparative_pipeline	https://github.com/jorvis/ergatis/tree/master/src/perl/summarize_mugsy_comparative_pipeline.pl	
	create_comparative_summary_report	https://github.com/jorvis/ergatis/tree/master/src/perl/create_comparative_summary_report.pl	
make_comparative_circleator_figure			
	remove_nonunique_snps	https://github.com/jorvis/ergatis/tree/master/src/perl/remove_nonunique_snps.pl	
	make_comparative_circleator_figure	https://github.com/jorvis/ergatis/tree/master/src/perl/make_comparative_circleator_figure.pl	
			
			# Extra programs
			Ergatis -Êhttps://github.com/jorvis/ergatis/tree/master/src
			mugsy_callsnps.pl -Êhttps://github.com/jorvis/ergatis/blob/master/src/perl/mugsy_callsnps.pl
			summarize_mugsy_comparitive_pipeline.pl -Êhttps://github.com/jorvis/ergatis/blob/master/src/perl/summarize_mugsy_comparative_pipeline.pl
			Mugsy -Êhttp://mugsy.sourceforge.net/
			Nucmer -Êhttp://mummer.sourceforge.net/
			MUSCLE -Êhttp://drive5.com/muscle/
			Phylomark -Êhttps://sourceforge.net/projects/phylomark/
			FastTree2 -Êhttp://www.microbesonline.org/fasttree/
			Circleator -Êhttp://jonathancrabtree.github.io/Circleator/
