# Supplementary material for: CloVR-Comparative: automated, cloud-enabled comparative microbial genome sequence analysis pipeline
Source: BMC Genomics. 2017 Apr 27;18:332. doi: 10.1186/s12864-017-3717-3 (PMC5408420; doi:10.1186/s12864-017-3717-3)
Supplement: Supplementary file 2 — Example of a summary report from the comparative analysis of 40 E. coli genomes as listed in Table 1. (TXT 3 kb) [file 12864_2017_3717_MOESM2_ESM.txt]

************************* SUMMARY REPORT FOR COMPARATIVE GENOMICS PIPELINE FOR 40 INPUT GENOMES *************************

Locus Id	Species	Strain	Genome Length(in Mbp)	Number of scaffolds/contigs	Number of CDS	Number of unique CDS
----------------------------------------------------------------------------------------------------------------------------
NC_002695	Escherichia coli O157_H7 str_ Sakai	Sakai	5.5	1	5200	236
NC_011741	Escherichia coli IAI1	IAI1	4.7	1	4670	100
NC_007946	Escherichia coli UTI89	UTI89	5.07	1	5086	113
NC_009801	Escherichia coli O139_H28 str_ E24377A	E24377A	4.98	1	5021	198
NC_017328	Shigella flexneri 2002017	2002017	4.65	1	4832	143
NC_013364	Escherichia coli O111_H_ str_ 11128	11128	5.37	1	5578	307
NC_010468	Escherichia coli ATCC 8739	ATCC 8739	4.75	1	4707	138
NC_011750	Escherichia coli IAI39	IAI39	5.13	1	4725	311
NC_007613	Shigella boydii Sb227	Sb227	4.52	1	4788	453
NC_012947	Escherichia coli _BL21_Gold_DE3_pLysS AG_	BL21_Gold_DE3_pLysS AG	4.57	1	4621	67
Contigs	Escherichia coli O157_H7 str_ FRIK966	FRIK966	5.38	316	5803	342
NC_008253	Escherichia coli 536	536	4.94	1	4906	163
NC_012967	Escherichia coli B str_ REL606	REL606	4.63	1	4637	74
Contigs	Escherichia coli 83972	83972	5.11	105	5211	212
Contigs	Escherichia coli TW14425	TW14425	5.21	155	5559	494
NC_011751	Escherichia coli UMN026	UMN026	5.2	1	4826	278
NC_008258	Shigella flexneri 5 str_ 8401	8401	4.57	1	5042	316
NC_007606	Shigella dysenteriae Sd197	Sd197	4.37	1	4063	909
NC_004741	Shigella flexneri 2a str_ 2457T	2457T	4.6	1	4775	155
Contigs	Escherichia coli TW10722	TW10722	5.69	405	6258	876
NC_007384	Shigella sonnei Ss046	Ss046	4.83	1	5380	720
NC_007779	Escherichia coli str_ K_12 substr_ W3110	K_12	4.65	1	4671	63
Contigs	Escherichia coli 53638	53638	5.07	2	5228	434
NC_004337	Shigella flexneri 2a str_ 301	301	4.61	1	4051	137
NC_011415	Escherichia coli SE11	SE11	4.89	1	4921	172
NC_009800	Escherichia coli HS	HS	4.64	1	4638	156
Contigs	Escherichia coli TW11681	TW11681	5.31	153	5550	498
NC_008563	Escherichia coli APEC O1	APEC O1	5.08	1	5167	137
NC_004431	Escherichia coli CFT073	CFT073	5.23	1	5306	216
NC_011601	Escherichia coli O127_H6 str_ E2348_69	E2348_69	4.97	1	4939	428
Contigs	Escherichia coli TW10598	TW10598	5.24	310	5332	598
NC_010658	Shigella boydii CDC 3083_94	BS512_ CDC 3083_94	4.62	1	5385	757
Contigs	Escherichia coli TW10828	TW10828	5.28	227	5568	518
NC_011742	Escherichia coli S88	S88	5.03	1	4688	129
NC_010473	Escherichia coli str_ K_12 substr_ DH10B	K_12	4.69	1	4853	278
NC_010498	Escherichia coli SMS_3_5	SMS_3_5	5.07	1	4999	265
NC_011745	Escherichia coli ED1a	ED1a	5.21	1	5386	546
NC_000913	Escherichia coli str_ K_12 substr_ MG1655	K_12	4.64	1	4309	37
NC_013353	Escherichia coli O103_H2 str_ 12009	12009	5.45	1	5698	408
NC_013361	Escherichia coli O26_H11 str_ 11368	11368	5.7	1	6035	447


Core genome length (in Kbp) : 2739.04

Number of core clusters : 2176


References:
---------

1. CloVR		Angiuoli S.V., Matalka M., Gussman A., Galens K., Vangala M., Riley D., Arze C., White J.R., White O., and Fricke W.F. (2011). CloVR: A virtual machine for automated and portable sequence analysis from the desktop using cloud computing. BMC Bioinformatics, 12(1):356. PMID: 21878105

2. Mugsy		Angiuoli S.V., Salzberg S.L. (2011). Mugsy: fast multiple alignment of closely related whole genomes. Bioinformatics, 27(3):334-42. doi: 10.1093/bioinformatics/btq665. PMID: 21148543

3. Pan-genome annotation		Angiuoli S.V., Dunning Hotopp J.C., Salzberg S.L., Tettelin H. (2011). Improving pan-genome annotation using whole genome multiple alignment. BMC Bioinformatics, 12:272. doi: 10.1186/1471-2105-12-272. PMID: 21718539

4. Phylomark, phylogenetic tree generation		Sahl J.W., Matalka M.N., Rasko D.A. (2012). Phylomark, a tool to identify conserved phylogenetic markers from whole-genome alignments. Appl Environ Microbiol, 78(14):4884-92. doi: 10.1128/AEM.00929-12. PMID: 22582056
